# Supplementary material for: Differences in duplication age distributions between human GPCRs and their downstream genes from a network prospective
Source: BMC Genomics. 2009 Jul 7;10(Suppl 1):S14. doi: 10.1186/1471-2164-10-S1-S14 (PMC2709257; doi:10.1186/1471-2164-10-S1-S14)
Supplement: Additional file 1 — Duplication age distribution of GPCR genes. [file 1471-2164-10-S1-S14-S1.xls]

## Sheet: Sheet1
GPCR class	Working family name	duplication events	S1	S2	species-split time1	species-split time 2	d	duplication time	sequence indexes	Semyonov Classification
Secretin Receptor	HBG004348	1	0.54	0.145	830	430	0.283	569.747	1-14
	CRF1_2	1	0.5	0.102	830	430	0.165	493.317	1-20
	HBG008318	1	0.57	0.34	830	430	0.43	586.522	1-59
		2	0.57	0.34	830	430	0.43	586.522	1-46
		3	0.57	0.34	830	430	0.39	516.957	1-32
		4	0.57	0.163	830	430	0.306	570.541	1-24
		5	0.57	0.163	830	430	0.28	544.988	1-21
		6	0.57	0.163	830	430	0.28	544.988	1-15
		7	0.57	0.24	830	430	0.35	563.333	33-46
		8	0.57	0.24	830	430	0.306	510	36-46
		9	0.57	0.24	830	430	0.275	472.424	39-46
		10	0.57	0.17	830	430	0.215	475	47-59
	HBG008318_all	1	0.439	0	830	0	0.55	1039.86	1-80
Adhesion Receptor	BAI	1	0.55	0.015	430	80	0.38	318.785	1-7
		2	0.55	0.015	430	80	0.332	287.383	1-5
	EMR+CD97	1	0.163	0	80	0	0.56	274.847	1-8
		2	0.163	0	80	0	0.461	226.258	1-6
		3	0.163	0	80	0	0.33	161.963	1-5
	CELSR	1	0.51	0.031	830	80	0.333	552.86	1-7
		2	0.51	0.031	830	80	0.274	460.48	1-4
	LEC+ETL	1	0.15	0	430	0	0.55	1576.67	1-14
		2	0.15	0	430	0	0.22	630.667	1-9
		3	0.15	0	430	0	0.17	487.333	1-5
	GPR110+	1	0.15	0	80	0	0.83	442.667	1-17
		2	0.15	0	80	0	0.6	320	1-15
		3	0.15	0	80	0	0.6	320	1-12
		4	0.15	0	80	0	0.515	274.667	1-9
	GPR111+	1	0.2	0	80	0	0.905	362	1-11
		2	0.2	0	80	0	0.73	292	1-9
		3	0.2	0	80	0	0.54	216	1-7
		4	0.2	0	80	0	0.39	156	1-4
	GPR110+GpR111++	1	0.6	0	400	0	0.84	560	1-28
	LEC+EMR+CEL+BAL	1	0.48	0	830	0	0.93	1608.13	1-25
		2	0.48	0	830	0	0.82	1417.92	1-17
		3	0.48	0	830	0	0.58	1002.92	1-9
	all							>1500	1-36
Glutamate Receptor	HBG006885	1	0.36	0.08	830	430	0.63	1215.71	1-44
		2	0.36	0.08	830	430	0.63	1215.71	1-35
		3	0.36	0.08	830	430	0.398	884.286	1-23
		4	0.36	0.08	830	430	0.354	821.429	1-15
		5	0.36	0.08	830	430	0.146	524.286	1-9
		6	0.36	0.08	830	430	0.119	485.714	1-7
		7	0.36	0.08	830	430	0.119	485.714	1-5
		8	0.36	0.08	830	430	0.165	551.429	11-15
		9	0.36	0.08	830	430	0.124	492.857	16-23
		10	0.36	0.08	830	430	0.583	1148.57	24-35
		11	0.36	0.08	830	430	0.57	1130	27-35
		12	0.36	0.08	830	430	0.46	972.857	27-30
	HBG005812	1	0.4	0.005	830	80	0.57	1152.78	1-7
Frizzled/Tast2 Receptor	HBG006977	1	0.432	0.055	830	430	0.432	830	1-46
		2	0.432	0.055	830	430	0.343	735.57	1-38
		3	0.432	0.055	830	430	0.343	735.57	1-21
		4	0.432	0.055	830	430	0.284	672.971	1-13
		5	0.432	0.055	830	430	0.17	552.016	1-8
		6	0.432	0.055	830	430	0.127	506.393	14-21
		7	0.432	0.055	830	430	0.084	460.769	22-38
		8	0.432	0.055	830	430	0.073	449.098	29-38
		9	0.432	0.055	830	430	0.234	619.92	40-46
	FZD+SMOH	1	0.37	0	830	0	0.685	1536.62	1-53
	TAS2R	1	0.88	0.27	430	80	0.65	298.033	1-36
		2	0.88	0.27	430	80	0.64	292.295	1-34
		3	0.88	0.27	430	80	0.64	292.295	1-29
		4	0.88	0.27	430	80	0.62	280.82	1-23
		5	0.88	0.27	430	80	0.61	275.082	1-19
		6	0.88	0.27	430	80	0.48	200.492	1-18
		7	0.88	0.27	430	80	0.48	200.492	1-17
		8	0.88	0.27	430	80	0.48	200.492	1-14
		9	0.88	0.27	430	80	0.41	160.328	1-11
		10	0.88	0.27	430	80	0.41	160.328	1-7
		11	0.88	0.27	430	80	0.32	108.689	12-14
		12	0.88	0.27	430	80	0.32	108.689	13-14
Rhodopsin
alpha
prostagglandin	SREB	1	0.1	0.08	430	350	0.313	1282	1-10	A5
		2	0.1	0.08	430	350	0.221	914	1-7
	TBXA2R	1	0.21	0.052	350	80	0.602	1019.87	1-41	A3
		2	0.21	0.052	350	80	0.479	809.684	1-24
		3	0.21	0.052	350	80	0.423	713.987	1-17
		4	0.21	0.052	350	80	0.422	712.278	1-13
		5	0.21	0.052	350	80	0.46	777.215	25-41
		6	0.21	0.052	350	80	0.339	570.443	31-41
		7	0.21	0.052	350	80	0.338	568.734	35-41
	GP61622678	1	0.4	0	430	0	0.74	795.5	1-8	A1
		2	0.4	0	430	0	0.54	580.5	5-8
		3	0.4	0.025	430	80	0.369	401.067	1-4
amine	HTR	1	0.4	0.1	830	430	0.575	1063.33	1-58	A2
		2	0.4	0.1	830	430	0.53	1003.33	1-48
		3	0.4	0.1	830	430	0.48	936.667	1-43
		4	0.4	0.1	830	430	0.46	910	1-40
		5	0.4	0.1	830	430	0.41	843.333	1-36
		6	0.4	0.1	830	430	0.32	723.333	1-30
		7	0.4	0.1	830	430	0.27	656.667	1-21
		8	0.4	0.1	830	430	0.15	496.667	1-14
		9	0.4	0.1	830	430	0.19	550	15-21
		10	0.4	0.1	830	430	0.265	650	49-58
		11	0.4	0.1	830	430	0.188	547.333	52-58
	ADRA1	1	0.215	0	430	0	0.321	642	1-19	A2
		2	0.215	0	430	0	0.272	544	1-12
	ADRA2	1	0.17	0	430	0	0.274	693.059	1-30	A2
		2	0.17	0	430	0	0.243	614.647	18-30
	ADRB	1	0.14	0	350	0	0.284	710	1-33	A2
		2	0.14	0	350	0	0.238	595	1-23
	DRD1,5	1	0.45	0.115	830	430	0.179	506.418	1-13	A2
	DRD234	1	0.445	0.13	830	430	0.445	830	1-24	A2
		2	0.445	0.13	830	430	0.21	531.587	1-15
	CHRM	1	0.11	0	430	0	0.317	1239.18	1-35	A2
		2	0.11	0	430	0	0.199	777.909	1-22
		3	0.11	0	430	0	0.197	770.091	1-14
		4	0.11	0	430	0	0.18	703.636	23-35
	TAR+GPR5758	1	0.376	0.11	430	80	0.43	501.053	1-15	A2
		2	0.376	0.11	430	80	0.18	172.105	1-8
		3	0.376	0.11	430	80	0.11	80	1-6
		4	0.376	0.11	430	80	0.34	382.632	10-15
		5	0.376	0.11	430	80	0.228	235.263	10-11
opsins receptor	alpha-3	1	0.52	0	830	0	0.85	1356.73	1-33	A1
		2	0.52	0	830	0	0.64	1021.54	1-29
		3	0.52	0	830	0	0.64	1021.54	1-25
		4	0.52	0	830	0	0.61	973.654	1-21
		5	0.52	0	830	0	0.42	670.385	1-17
		6	0.52	0	830	0	0.36	574.615	1-11
		7	0.52	0	830	0	0.03	47.8846	12-13
		8	0.52	0	830	0	0.175	279.327	30-33
melatonin receptor	melatonin_receptor	1	0.14	0	430	0	0.389	1194.79	1-16	A1
		2	0.14	0	430	0	0.23	706.429	1-13
MECA	ADORA	1	0.522	0.17	830	430	0.365	651.591	1-28	A2
		2	0.522	0.17	830	430	0.322	602.727	1-16
		3	0.522	0.17	830	430	0.221	487.955	17-28
	MCR	1	0.24	0	430	0	0.397	711.292	1-46	A3
		2	0.2	0	430	0	0.325	698.75	1-39
		3	0.13	0	430	0	0.2	661.538	1-20
		4	0.13	0	430	0	0.196	648.308	1-13
	GPR12,6,3	1	0.15	0	430	0	0.259	742.467	1-11
		2	0.15	0	430	0	0.239	685.133	1-8
	CNR	1	0.14	0	430	0	0.36	1105.71	1-15	A3
	EDG	1	0.2	0	430	0	0.521	1120.15	1-30	A3
		2	0.2	0	430	0	0.42	903	1-17
		3	0.2	0	430	0	0.331	711.65	1-15
		4	0.2	0	430	0	0.331	711.65	10-15
		5	0.2	0	430	0	0.268	576.2	1-9
		6	0.2	0	430	0	0.315	677.25	18-30
		7	0.2	0	430	0	0.267	574.05	22-30
beta
	B1	1	0.52	0.25	830	430	0.635	1000.37	1-83	A5
		2	0.52	0.25	830	430	0.365	600.37	1-48
		3	0.52	0.17	830	430	0.35	635.714	52-83
		4	0.52	0.17	830	430	0.25	521.429	60-83
		5	0.52	0.17	830	430	0.23	498.571	71-83
	B2	1	0.53	0.11	830	430	0.75	1039.52	1-45	A5
		2	0.53	0.11	830	430	0.639	933.81	1-38
		3	0.53	0.11	830	430	0.23	544.286	1-22
		4	0.53	0.11	830	430	0.31	620.476	24-38
		5	0.53	0.11	830	430	0.244	557.619	31-38
		6	0.53	0.11	830	430	0.34	649.048	39-45
	B3	1	0.545	0.21	830	430	0.593	887.313	1-26	A6
		2	0.545	0.21	830	430	0.545	830	1-17
		3	0.545	0.21	830	430	0.316	556.567	1-10
		4	0.545	0.21	830	430	0.32	561.343	12-17
		5	0.545	0.21	830	430	0.359	607.91	19-26
	B4	1	0.47	0.21	830	350	0.752	1350.62	1-39	A5
		2	0.47	0.21	830	350	0.609	1086.62	1-31
		3	0.47	0.21	830	350	0.512	907.538	1-16
		4	0.47	0.21	830	350	0.13	202.308	1-9
		5	0.47	0.21	830	350	0.24	405.385	10-16
		6	0.47	0.21	830	350	0.251	425.692	18-31
	B5	1	0.41	0.16	830	430	0.629	1180.4	1-55	A5
		2	0.41	0.16	830	430	0.554	1060.4	1-30
		3	0.41	0.16	830	430	0.264	596.4	1-23
		4	0.41	0.16	830	430	0.193	482.8	1-15
		5	0.41	0.16	830	430	0.564	1076.4	31-55
		6	0.41	0.16	830	430	0.564	1076.4	38-55
		7	0.41	0.16	830	430	0.346	727.6	43-55
		8	0.41	0.16	830	430	0.036	231.6	10-15
Gamma
	SOG	1	0.16	0	430	0	0.58	1558.75	1-80	A7
		2	0.16	0	430	0	0.45	1209.38	1-65
		3	0.16	0	430	0	0.43	1155.62	1-58
		4	0.16	0	430	0	0.29	779.375	1-30
		5	0.16	0	430	0	0.25	671.875	1-20
		6	0.16	0	430	0	0.19	510.625	1-11
		7	0.16	0	430	0	0.167	448.812	21-30
		8	0.16	0	430	0	0.23	618.125	31-58
		9	0.16	0	430	0	0.163	438.062	38-58
		10	0.16	0	430	0	0.149	400.437	44-58
		11	0.16	0	430	0	0.18	483.75	59-65
		12	0.16	0	430	0	0.493	1324.94	66-80
		13	0.16	0	430	0	0.441	1185.19	70-80
		14	0.16	0	430	0	0.22	591.25	74-80
	MCH	1	0.25	0	430	0	0.493	847.96	1-15	A7
	ccr	1	0.12	0	80	0	0.537	358	1-86	A7
		2	0.12	0	80	0	0.44	293.333	1-50
		3	0.12	0	80	0	0.44	293.333	40-50
		4	0.12	0	80	0	0.44	293.333	43-50
		5	0.12	0	80	0	0.27	180	1-39
		6	0.12	0	80	0	0.238	158.667	1-37
		7	0.12	0	80	0	0.211	140.667	28-37
		8	0.12	0	80	0	0.1	66.6667	1-27
		9	0.12	0	80	0	0.48	320	51-86
		10	0.12	0	80	0	0.48	320	53-86
		11	0.12	0	80	0	0.48	320	57-86
		12	0.12	0	80	0	0.48	320	66-86
		13	0.12	0	80	0	0.48	320	57-65
		14	0.12	0	80	0	0.48	320	57-65
		15	0.12	0	80	0	0.38	253.333	53-56
		16	0.12	0	80	0	0.46	306.667	66-69
		17	0.12	0	80	0	0.39	260	70-74
		18	0.12	0	80	0	0.453	302	70-86
	BLTR	1	0.43	0	430	0	0.465	465	1-9	A7
	RDC1+ADMR	1	0.37	0	430	0	0.58	674.054	1-11	A4
	AGTR+BDKR	1	0.36	0	430	0	0.591	705.917	1-44	A7
		2	0.36	0	430	0	0.575	686.806	1-40
		3	0.36	0	430	0	0.486	580.5	1-24
		4	0.36	0	430	0	0.47	561.389	25-40
	AGTRL1+GPR15,25	1	0.33	0	430	0	0.553	720.576	1-15	A7
		2	0.33	0	430	0	0.525	684.091	1-13
	FPR+	1	0.1	0	80	0	0.571	456.8	1-40	A7
		2	0.1	0	80	0	0.513	410.4	1-29
		3	0.1	0	80	0	0.5	400	1-24
		4	0.1	0	80	0	0.5	400	1-15
		5	0.1	0	80	0	0.23	184	1-14
		6	0.1	0	80	0	0.181	144.8	1-9
		7	0.1	0	80	0	0.411	328.8	16-24
		8	0.1	0	80	0	0.457	365.6	30-40
Delta
	MAS-related	1	0.06	0	80	0	0.503	670.667	1-39	A8
		2	0.06	0	80	0	0.489	652	1-38
		3	0.06	0	80	0	0.15	200	12-16
		4	0.06	0	80	0	0.08	106.667	13-16
		5	0.06	0	80	0	0.06	80	14-16
		6	0.06	0	80	0	0.466	621.333	28-38
		7	0.06	0	80	0	0.466	621.333	31-38
	gly	1	0.185	0	430	0	0.767	1782.76	1-69	A5
		2	0.185	0	430	0	0.689	1601.46	1-64
		3	0.185	0	430	0	0.27	627.568	1-50
		4	0.185	0	430	0	0.24	557.838	1-31
		5	0.185	0	430	0	0.384	892.541	58-64
		6	0.185	0	430	0	0.313	727.514	58-60
		7	0.185	0	430	0	0.29	674.054	65-69
	P2Y5+	1	0.14	0	430	0	0.64	1965.71	1-27	A4
		2	0.14	0	430	0	0.597	1833.64	1-16
		3	0.14	0	430	0	0.48	1474.29	1-13
		4	0.14	0	430	0	0.24	737.143	1-9
		5	0.14	0	430	0	0.56	1720	17-27
		6	0.14	0	430	0	0.25	767.857	20-27
	P2Y10+	1	0.31	0	430	0	0.38	527.097	1-10	A4
	F2R+	1	0.32	0	430	0	0.612	822.375	1-32	A4
		2	0.32	0	430	0	0.51	685.312	1-19
		3	0.32	0	430	0	0.51	685.312	13-19
		4	0.32	0	430	0	0.45	604.688	1-12
		5	0.32	0	430	0	0.563	756.531	20-32
		6	0.32	0	430	0	0.46	618.125	23-32
	GPR65+	1	0.4	0	430	0	0.465	499.875	1-15	A4
		2	0.4	0	430	0	0.588	632.1	1-12
		3	0.15	0	430	0	0.351	1006.2	1-9
	GPR105+	1	0.22	0	350	0	0.56	890.909	1-16	A4
		2	0.22	0	350	0	0.401	637.955	1-15
		3	0.22	0	350	0	0.253	402.5	1-9
		4	0.22	0	350	0	0.365	580.682	10-15
	P2Y1246	1	0.24	0	430	0	0.553	990.792	1-29	A4
		2	0.24	0	430	0	0.46	824.167	1-22
		3	0.24	0	430	0	0.402	720.25	1-13
		4	0.24	0	430	0	0.248	444.333	1-7
		5	0.24	0	430	0	0.53	949.583	23-29
