# Supplementary material for: Differences in duplication age distributions between human GPCRs and their downstream genes from a network prospective
Source: BMC Genomics. 2009 Jul 7;10(Suppl 1):S14. doi: 10.1186/1471-2164-10-S1-S14 (PMC2709257; doi:10.1186/1471-2164-10-S1-S14)
Supplement: Additional file 2 — Duplication age distribution of "downstream genes". [file 1471-2164-10-S1-S14-S2.xls]

## Sheet: Sheet1
Working family name	duplication events	S1	S2	species-split time1	species-split time 2	d	duplication time	sequence indexes
G alpha	1	0.13	0.055	830	430	0.383	2179.33	1-86
	2	0.13	0.055	830	430	0.383	2179.33	62-86
	3	0.13	0.055	830	430	0.383	2179.33	1-61
	4	0.13	0.055	830	430	0.275	1603.33	67-86
	5	0.13	0.055	830	430	0.092	627.333	72-86
	6	0.13	0.055	830	430	0.05	403.333	76-86
	7	0.13	0.055	830	430	0.193	1166	62-66
	8	0.13	0.055	830	430	0.1	670	50-61
	9	0.13	0.055	830	430	0.225	1336.67	1-47
	10	0.13	0.055	830	430	0.18	1096.67	1-34
	11	0.13	0.055	830	430	0.18	1096.67	1-22
	12	0.13	0.055	830	430	0.105	696.667	36-47
	13	0.13	0.055	830	430	0.045	376.667	23-34
	14	0.13	0.055	830	430	0.07	510	1-19
	15	0.13	0.055	830	430	0.03	296.667	1-10
G-beta	1	0.185	0.045	830	430	0.312	1192.86	1-32
	2	0.185	0.045	830	430	0.091	561.429	1-24
	3	0.185	0.045	830	430	0.051	447.143	1-17
	4	0.185	0.045	830	430	0.045	430	12-17
G-gamma	1	0.52	0.08	830	430	0.538	846.364	1-56
	2	0.52	0.08	830	430	0.538	846.364	36-56
	3	0.52	0.08	830	430	0.29	620.909	1-35
	4	0.52	0.08	830	430	0.278	610	42-56
	5	0.52	0.08	830	430	0.26	593.636	1-20
	6	0.52	0.08	830	430	0.26	593.636	1-16
	7	0.52	0.08	830	430	0.25	584.545	1-10
	8	0.52	0.08	830	430	0.205	543.636	21-35
	9	0.52	0.08	830	430	0.118	464.545	25-35
	10	0.52	0.08	830	430	0.118	464.545	28-35
	11	0.52	0.08	830	430	0.14	484.545	50-56
AC	1	0.38	0.16	830	430	0.575	1184.55	1-44
	2	0.38	0.16	830	430	0.465	984.545	1-37
	3	0.38	0.16	830	430	0.42	902.727	1-31
	4	0.38	0.16	830	430	0.38	830	1-18
	5	0.38	0.16	830	430	0.355	784.545	1-14
	6	0.38	0.16	830	430	0.12	357.273	1-10
	7	0.38	0.16	830	430	0.245	584.545	19-31
	8	0.38	0.16	830	430	0.23	557.273	22-31
PLC	1	0.355	0.13	830	430	0.5	1087.78	1-57
	2	0.355	0.13	830	430	0.49	1070	36-57
	3	0.355	0.13	830	430	0.48	1052.22	1-35
	4	0.355	0.13	830	430	0.41	927.778	1-25
	5	0.355	0.13	830	430	0.38	874.444	1-20
	6	0.355	0.13	830	430	0.3	732.222	1-15
	7	0.355	0.13	830	430	0.28	696.667	1-8
	8	0.355	0.13	830	430	0.18	518.889	21-25
	9	0.355	0.13	830	430	0.27	678.889	27-35
	10	0.355	0.13	830	430	0.31	750	40-57
	11	0.355	0.13	830	430	0.223	595.333	44-57
	12	0.355	0.13	830	430	0.145	456.667	48-57
PLD	1	0.39	0.2	830	430	0.28	598.421	1-13
PKA-R	1	0.22	0	830	0	0.61	2301.36	1-22
	2	0.315	0.12	830	430	0.15	491.538	14-22
	3	0.13	0.025	830	430	0.065	582.381	1-10
PKA-C	1	0.09	0.027	830	430	0.103	912.54	1-18
	2	0.09	0.027	830	430	0.04	512.54	1-16
PKB	1	0.213	0.06	830	430	0.103	542.418	1-16
	2	0.213	0.06	830	430	0.086	497.974	1-11
PKC	1	0.17	0.055	830	430	0.475	1890.87	1-50
	2	0.17	0.055	830	430	0.31	1316.96	1-21
	3	0.17	0.055	830	430	0.31	1316.96	21-41
	4	0.2	0.075	830	350	0.175	734	1-9
	5	0.2	0.075	830	350	0.16	676.4	13-21
	6	0.17	0.055	830	430	0.12	656.087	23-41
	7	0.17	0.055	830	430	0.07	482.174	28-41
	8	0.17	0.055	830	430	0.13	690.87	43-50
PI3K	1	0.445	0.148	830	430	0.58	1011.82	1-16
	2	0.445	0.148	830	430	0.445	830	1-11
	3	0.445	0.148	830	430	0.27	594.31	1-7
CCA	1	0.21	0.07	830	430	0.06	401.429	1-48
	2	0.21	0.07	830	430	0.33	1172.86	1-37
	3	0.21	0.07	830	430	0.165	701.429	1-18
	4	0.21	0.07	830	430	0.125	587.143	1-13
	5	0.21	0.07	830	430	0.095	501.429	1-11
	6	0.21	0.07	830	430	0.12	572.857	21-37
	7	0.21	0.07	830	430	0.098	510	26-37
	8	0.21	0.07	830	430	0.143	638.571	38-48
	9	0.21	0.07	830	430	0.127	592.857	41-48
CCB	1	0.195	0.047	830	430	0.138	675.946	1-19
	2	0.195	0.047	830	430	0.129	651.622	11-19
	3	0.195	0.047	830	430	0.09	546.216	1-10
CCD	1	0.495	0.2	830	430	0.643	1030.68	1-19
	2	0.495	0.2	830	430	0.282	541.186	1-12
	3	0.495	0.2	830	430	0.242	486.949	13-19
CCG	1	0.06	0	430	0	0.86	6163.33	1-39
	2	0.06	0	430	0	0.62	4443.33	1-27
	3	0.06	0	430	0	0.223	1598.17	1-18
	4	0.06	0	430	0	0.17	1218.33	1-9
	5	0.06	0	430	0	0.07	501.667	10-18
	6	0.06	0	430	0	0.19	1361.67	19-27
	7	0.26	0	430	0	0.54	893.077	28-39
GRK	1	0.14	0	430	0	0.375	1151.79	1-20
	2	0.14	0	430	0	0.375	1151.79	12-20
	3	0.14	0	430	0	0.17	522.143	1-11
	4	0.14	0	430	0	0.16	491.429	1-8
GIRK	1	0.335	0.06	830	430	0.442	985.636	1-73
	2	0.335	0.06	830	430	0.34	837.273	1-55
	3	0.335	0.06	830	430	0.302	782	1-43
	4	0.335	0.06	830	430	0.302	782	1-24
	5	0.335	0.06	830	430	0.135	539.091	1-21
	6	0.335	0.06	830	430	0.12	517.273	1-12
	7	0.335	0.06	830	430	0.025	379.091	1-4
	8	0.335	0.06	830	430	0.215	655.455	25-43
	9	0.335	0.06	830	430	0.13	531.818	30-43
	10	0.335	0.06	830	430	0.09	473.636	33-43
	11	0.335	0.06	830	430	0.125	524.545	45-55
	12	0.335	0.06	830	430	0.38	895.455	56-73
	13	0.335	0.06	830	430	0.38	895.455	56-65
	14	0.335	0.06	830	430	0.2	633.636	66-73
STAT	1	0.56	0.13	830	430	0.622	887.674	1-38
	2	0.56	0.13	830	430	0.44	718.372	1-20
	3	0.56	0.13	830	430	0.32	606.744	1-17
	4	0.56	0.13	830	430	0.3	588.14	1-10
	5	0.56	0.13	830	430	0.455	732.326	22-38
	6	0.042	0.015	310	80	0.036	258.889	28-38
Src	1	0.253	0.055	830	430	0.236	795.657	1-50
	2	0.253	0.055	830	430	0.115	551.212	1-30
	3	0.253	0.055	830	430	0.115	551.212	1-16
	4	0.253	0.055	830	430	0.095	510.808	17-30
	5	0.253	0.1	830	430	0.185	652.222	31-50
	6	0.253	0.1	830	430	0.185	652.222	31-40
	7	0.253	0.1	830	430	0.135	521.503	41-50
NF-kB	1	0.48	0.2	830	430	0.53	901.429	1-23
	2	0.48	0.2	830	430	0.472	818.571	1-14
	3	0.48	0.2	830	430	0.34	630	1-10
	4	0.48	0.2	830	430	0.25	501.429	16-23
PDE1	1	0.345	0.135	830	430	0.235	620.476	1-15
	2	0.345	0.135	830	430	0.163	483.333	1-10
PDE3	1	0.21	0	430	0	0.315	645	1-11
PDE4	1	0.07	0	430	0	0.163	1001.29	1-16
	2	0.07	0	430	0	0.106	651.143	1-13
	3	0.07	0	430	0	0.1	614.286	1-11
PDE7	1	0.15	0	430	0	0.22	630.667	1-10
PDE8	1	0.455	0.15	830	430	0.172	458.852	1-11
PDE5_6_10_11	1	0.34	0.1	830	430	0.645	1338.33	1-30
	2	0.34	0.1	830	430	0.555	1188.33	1-27
	3	0.34	0.1	830	430	0.4	930	16-27
	4	0.34	0.1	830	430	0.215	621.667	1-15
	5	0.34	0.1	830	430	0.136	490	1-11
CREB	1						608.95	1-14
	2						528.95	1-12
ARHG3	1						821.8	1-16
BTK	1	0.3390	0.1752	830	430	0.2856	699.6	1-30
	2	0.3390	0.1752	830	430	0.2726	667.9	1-22
	3	0.3390	0.1752	830	430	0.2497	611.9	1-15
RhoA	1	.0623	.0280	830	430	.0332	490.6	1-21
PYK2	1	0.4231	0.2220	830	430	0.3390	662.7	1-14
